# Supplementary material for: Legal issues and underexplored data protection in medical 3D printing: A scoping review
Source: Front Bioeng Biotechnol. 2023 Feb 27;11:1102780. doi: 10.3389/fbioe.2023.1102780 (PMC10009255; doi:10.3389/fbioe.2023.1102780)
Supplement: Supplementary file 1 [file Table1.xlsx]

## Sheet: Sheet1
Supplementary Material
Legal issues and underexplored data protection in medical 3D printing: a scoping review
Ante B. V. Pettersson, Rosa Maria Ballardini, Marc Mimler, Phoebe Li, Mika Salmi, Timo Minssen, Ian Gibson, Antti Mäkitie*
* Correspondence: Antti Mäkitie antti.makitie@helsinki.fi
Table 3: Summary of the papers included in the review. Abbreviations: PMA: Pre-Market Approval, IPR: Intellectual Property Rights, PML: Post-Market Liability, DPP: Data Protection and Privacy
Title	Journal	Year	Field of 3DP	Jurisdiction	Field of law	Synopsis/Findings
Legal journals
Following ClearCorrect: a guideline for regulating digital trade (Oudersluys, 2017)	Berkeley Technology Law Journal	2017	external aids	USA	IPR	Deals with the landmark case ClearCorrect vs. the US International Trade Commission (ITC), where Align (the maker of Invisalign dental aligners) claimed that their IP was being infringed by electronic files transferred from Pakistan to the USA.
						The ITC has generally classified digital files as goods and therefore under ITC authority, and electronic transfer of these to be analogous to importation. In contrast, the European Commission and some other actors have treated digital files as services. In this case, the US company Align, which makes 3DP dental aligners, complained to the ITC that the company ClearCorrect, in whose business mode…
3D printing and why lawyers should care (Lambrechts, 2019)	Journal of the Kansas Bar Association	2019	any	USA	IPR, PMA, PML	Presents various fields of use for 3DP, including medical, bioprinting and pharmacoprinting, especially from the perspective of the US state of Kansas.
						Purely functional devices may not be protected by copyright. Ornamentation could change that. Electronic files created by scanning will often not be granted copyright. Compared to patents, copyrights are cheaper, last longer and are cheaper to enforce. Trademarks and modern trade dress which pertain to the whole ‘image’ of the object may also be useful for IP protection. US design patents are alr…
3D printing of medical devices: CAD designers as the most realistic target for strict product liability lawsuits (Lindenfeld, 2016)	UMKC Law Review	2016	any	USA	PML	Chronicles the development of strict liability as a US legal concept.
						Strict liability is not easily applied to the vast number of actors in the 3DP process. Hospitals and 3D printer manufacturers should be held liable only under negligence standards, since doing otherwise would deter from offering cutting edge treatment. CAD designers should be held to strict liability, since negligence/errors in the design process would be very hard to prove. The first liability …
3D printing: what could happen to products liability when users (and everyone else in between) become manufacturers (Beck and Jacobson, 2017)	Minnesota Journal of Law, Science & Technology	2017	any	USA	PML, PMA, (IPR)	An introduction to tort liability and its relationship to 3DP. Includes a specific section on medical 3DP including an introduction to FDA regulations.
						3DP technology, and associated distributed supply chains, will probably force a redefinition of the parameters of tort liability. Negligence (instead of strict liability) may make a comeback. Courts have yet to extend product liability theories to software. Purely electronic data, such as code, does not constitute a ‘product’ under the Restatement (Third) of Torts, which defines a product as “tan…
						FDA draft guidance clarifies that while patient-matched devices may be referred to as ‘custom’ in the 3DP industry, they do not fall under the FDA's custom device exemption. Non-traditional manufacturers such as healthcare providers are not dealt with beyond acknowledging that point-of-care manufacturing exists, and the issue of who is ‘the manufacturer’ of ‘a product’ is left unanswered.
Additive manufacturing of medical devices: maintaining innovation, protecting patients and avoiding regulatory duplication (Knight, 2016)	Federal Courts Law Review	2016	implants, models, tools, external aids	USA	PMA	Opinion on current FDA regulations and how the author thinks they should be changed going forwards.
						The FDA is regulating medical innovation to a standstill and should not stand in the way of bringing new products to patients who desperately need them. Proposed streamlined regulations include only allowing companies or hospitals registered with the FDA as AM producers to produce 3DP medical devices, again presenting the importance of determining who is ‘the manufacturer’. Suggests that the FDA …
Additive manufacturing, pay-for-delay, and mandatory care: is there space for positive reform? (Jackson, 2017)	Journal of Intellectual Property Law	2017	any	USA	IPR	An argument is presented for the potential benefit of pay-for-delay schemes in generic 3DP medical devices.
						Pay-for-delay agreements are arrangements where IP holders pay generic manufacturers not to challenge their patents or enter the market with competing products at the end of the patent lifespan. In the pharmaceutical industry these lead to increased profits for both IP holders and generic manufacturers, but the costs may be borne by healthcare systems and patients, and these agreements are viewed…
Customized medicine and the limits of federal regulatory power (Laakmann, 2016)	Vanderbilt Journal of Entertainment and Technology Law	2016	any, including pharmacoprinting	USA	PMA	Presents the FDA's jurisdiction, its limits and legal challenges through history, and future issues including 3DP
						The FDA's powers operate under significant constraints, such as (with a few exceptions) an inability to regulate local activities not directly connected to interstate commerce. The FDA can also only regulate product manufacturers, not service providers. The agency has long grappled with the limits of its authority to regulate the practice of medicine or pharmacy, such as physician off-label presc…
						The requirement for PMA applies to devices in interstate commerce. Hospitals, physicians, and even patients with 3D printers can create their own individualized products on-site, a practice which the FDA may lack the authority to regulate.
Governance of 3d-printing applications in health: between regulated and unregulated innovation (Dagne, 2020)	Columbia Science and Technology Law Review	2020	any	USA, Canada	PMA, PML	Discusses various approaches for regulating innovation. Presents the FDA's regulatory scheme as well as the Canadian regulatory scheme and the corresponding liability schemes.
						When considering emerging technologies with a potential for harm, policymakers need to choose between ‘permissionless innovation’, exemplified by how the internet developed, where harmful effects are dealt with only after they emerge, or the ‘precautionary approach’ typical of medical innovation, where technology is restricted if risks are foreseen. In permissionless innovation, safety is achieve…
						Since so many FDA-approved 3DP products have been approved through exemptions, it is possible that a separate regulatory pathway is coming in the future.
						Canadian 3DP guidance is narrower in scope but more prescriptive with actual requirements (for non-customized class III and IV devices)
						Uncertainty as to liability negatively impacts innovation. A shift has occurred in the US regulatory approach from tort liability to PMA which protects from liability (Riegel v. Medtronic). This automatic protection does not exist in Canada but can still serve as a defense for liability.
						Canada has no strict liability in tort: negligence must always be proved. Since liability is currently poorly established in 3DP, stronger pre-market regulations would offer protection.
						Despite early speculation, 3D printers themselves are not classified as medical devices but rather ‘manufacturing devices’ under corresponding regulation (quality systems, good manufacturing practice).
						The ‘designer’ of a CAD file may not always be clear since a CAD file may be modified by multiple people. It is also not clear whether the designer of a CAD file, or the person actually producing the physical product, is the 'manufacturer'. For liability purposes, it is key to determine what is ‘the product’ – in a US tort context, it has not been determined whether CAD files may be products, but…
Guns, limbs, and toys: what future for 3d printing? (Thierer and Marcus, 2016)	Minnesota Journal of Law, Science & Technology	2016	all 3DP, including medical	USA	PMA, IPR	Introduction to 3DP, and support for permissionless innovation
						Precautionary policies that might make sense for individuals, families, or organizations may not work for society at large. The USA (with permissionless innovation) has gained much more from the growth of the internet and e-commerce than the EU, which has adopted a precautionary approach. Therefore, ‘permissionless innovation’ should be enshrined as the legal approach to 3DP in the USA. The FDA s…
Printing for the Perfect Fit: Balancing FDA Regulation of 3D Printed Medical Devices (Dykema, 2019)	Wisconsin Law Review	2019	implants, (any)	USA	PMA	Presents the current state of medical 3DP regulations, detailing the Custom Device Exemption, the perceived shortcomings of the 3DP regulations, and offers recommendations on future developments of regulation
						There has been much uncertainty about what qualifies under the FDA Custom Device Exemption. A physician testifying that no commercially available device is adequate qualifies devices for the CDE, but the CDE does not apply when an existing design is modified by changing some parameters.
						Three recommendations: 1) The FDA should add 3DP devices as its own category, since they are often patient-matched devices which are currently poorly defined in the regulations and for which the custom device exemption is not optimally suited. Individual 3DP devices should also not require the same regulatory overhead as a mass-produced device that may be reproduced thousands of times. 2) 3DP dev…
						It is important to determine who is the ‘manufacturer’ of 3DP products. Strong FDA regulations benefit patients by, for example, increasing their trust in the technology.
Products in a pandemic: liability for medical products and the fight against COVID-19 (Fairgrieve et al., 2020)	European Journal of Risk Regulation	2020	all relevant to COVID-19 pandemic (personal protective equipment, nasal swabs, etc.)	EU UK, (USA)	PML, (PMA)	Describes liability in the EU under the 1985 Product Liability Directive (PLD), and discusses whether and how the pandemic situation may influence that
						The European Commission has recognized that the COVID-19 crisis is a ‘justified circumstance’, allowing individual Member States to bring non-approved devices on to the market if deemed necessary. Under the PLD, producers must compensate claimants for damage caused by defective products. In the EU, manufacturing products for intra-hospital use (not placed on the market) is a limited defense for l…
						Manufacturing products as part of a response to a health emergency is not a specific defense in the EU.
						Whether a CAD file or other electronic products are ‘products’ leading to liability under EU regulations is a debatable issue without supporting EU case law, but hopefully will be addressed explicitly in the next review of the directive
Regulating the three-dimensional future: how the FDA should structure a regulatory mechanism for additive manufacturing (3D printing) (Nissan, 2016)	Boston University Journal of Science and Technology Law	2016	any, pharmacoprinting, (bioprinting)	USA	PMA	Recommendations on how the FDA should regulate 3DP
						Many top 3DP companies are already pushing the boundaries of targeted marketing that could give rise to regulatory concerns. Several reasons suggest why 3D printers should not be regulated as medical devices. Instead, the FDA should require that device manufacturers verify the suitability of their manufacturing process. Much uncertainty about regulation of medical 3DP is actually uncertainty abou…
3D Printing The Road Ahead: The Digitization of Products when Public Safety Meets Intellectual Property Rights -- A New Model (Yanisky-Ravid and Kwan, 2017)	Cardozo Law Review	2017	general 3DP, specific issues of medical 3DP and bioprinting mentioned	USA	PMA	Balancing potential benefits of 3DP against various public safety and IPR issues. Medical 3DP just one field touched upon.
						3D printers should be registered or require a permit, be manufactured so as to require an internet connection and produce traceable ‘watermarks’ on their products. With these restrictions in place existing legislation would be able to handle them.
Anticipating regulatory reform: the implications of machine-learning technology on the U.S. food and drug administration's regulatory approval process for medical devices (Levine, 2020)	Seton Hall Law Review	2020	any (superficially)	USA	PMA	Mainly concerned with Artificial Intelligence (AI) in medical devices and AI regulation, with medical 3DP mentioned as a comparison.
						The FDA gained jurisdiction over medical devices properly only in 1976. As compared to the EU system, the FDA tends to be slower, and is considered “too slow, risk averse, and expensive.” The FDA has historically always lagged behind, reacting to high-profile catastrophes. Legislation has oscillated between being too restrictive and too permissive. The FDA does not have authority to regulate the …
The "medical mile" gearing toward 3D-bespoke healthcare (Ammar, 2017)	Gonzaga Law Review	2017	bioprinting, (external aids)	USA, EU	IPR, (PML)	A comparison of US and EU patent regimes in terms of bioprinting. Other medical 3DP is touched upon briefly, mostly the role of CAD files
						It is feared that inadequate IP protection combined with widespread 3DP will lead to stagnation of innovation. In the EU, a surgical, therapeutic or diagnostic method is not patentable, but products used for these methods are, as well as methods not of the types mentioned – a distinguishing factor may be whether a method requires specialized skills (such as those of a doctor or a nurse). The USA …
Medical/Technical journals
Bioprinting of freestanding vascular grafts and the regulatory considerations for additively manufactured vascular prostheses (Abdollahi et al., 2019)	Translational Research	2019	implants (vascular grafts), bioprinting	USA	PMA	Overview of prosthetic vascular grafts and their future, especially tissue engineering and bioprinting approaches. Overview of 3D-printing methodologies and their bioprinting applications. Overview of FDA medical device regulations and how they apply to current and future (including 3DP) vascular grafts
						The FDA's 2017 AM document is guidance and as such not legally binding but rather offers ways that AM products can meet PMA requirements. Vascular grafts are medical devices and pre-market requirements are based on risk-based classification regardless of fabrication technique. Current synthetic grafts with biological coatings are typical Class II devices if complying with specific FDA guidelines …
Regulatory interfaces surrounding the growing field of additive manufacturing of medical devices and biologic products (Adamo et al., 2018)	Journal of Clinical and Translational Science	2018	any, bioprinting	USA	PMA	Report on findings of a working group advising on US regulations
						PMA usually requires traditional mechanical testing. For patient-matched products computer modeling may be a useful alternative, but its assumptions need to be validated through traditional means. Nondestructive verification (e.g., Micro-CT) of individual 3DP products can be used to monitor quality. The main legal issue is whether the regulated article is the printer, raw materials, or the final …
Social and legal frame conditions for 3D (and) bioprinting in medicine (Bauer et al., 2016)	International Journal of Computerized Dentistry	2016	any, bioprinting	USA and EU	PMA	Overview of the history of 3DP and bioprinting and previous discussions about regulating (including a possible total ban on bioprinting), the current state of regulation in the EU and the USA and a call for internationally harmonized legislation, with different stakeholders represented, before technology progresses faster than regulation
						International cooperation is required to harmonize 3DP / bioprinting legislation worldwide. Bioprinting should be regulated separately from general medical 3DP because of difficult ethical issues. The 2016 FDA draft guidance for AM products sets requirements that should be met by AM devices in addition to those generally required based on risk classification. Products combining pharmaceuticals, c…
Reporting fidelity in the literature for computer aided design and additive manufacture of implants and guides (Burton et al., 2018)	Additive Manufacturing	2018	implants, tools	all	PMA, PML	Review of design details reported in published clinical reports using medical 3DP.
						Reporting on design justifications or technical details is generally poor. A checklist provided for authors of future clinical trials with 3DP implants to enable replication. Surgeons are increasingly involved in the design of 3DP products but may have a poor understanding of engineering safety aspects. Standardized design guidelines could be an answer. As hospitals start to produce their own 3D …
Current state of 3D-printed custom-made spinal implants (Choy and Mobbs, 2019) (Comment)	The Lancet Digital Health	2019	implants	Primarily EU	PMA	Commentary on Willemsen et al.(Willemsen et al., 2019). The six-week lead time for an approved patient-specific implant, achieved after optimization in the Willemsen paper, is still too long for certain urgent cases such as cancer pathologies.
						3DP production facilities, along with design engineers, should be co-located at hospitals to enable quick turnaround times, making 3DP possible in semi-urgent cases
3D printing of medical devices: when a novel technology meets traditional legal principles (Colleen et al., 2015) (White paper)	White paper by Reed Smith Associates	2015	any	USA	IPR, PMA, PML	An overview of various legal issues on medical 3DP from a US perspective.
						Migration of production towards point of care is inevitable and associated with new legal issues. Many specific unanswered legal issues, such as what constitutes a custom device, will the FDA regulate 3D printers themselves or just the products, who will the ‘manufacturer’ be? Currently electronic products are not viewed as a ‘product’ that must comply with strict liability rules. Hospitals are u…
Additively manufactured medical products - the FDA perspective (Di Prima et al., 2016)	3D Printing in Medicine	2016	any, bioprinting, pharmacoprinting	USA	PMA	Presents the FDA’s current views on 3DP products, both devices as well as drugs and biologics
						Dozens of 3DP products have been cleared through 501(k) or emergency use pathways, implantable and non-implantable, patient-matched or non-patient matched. 3DP models are treated much the same as other printed records of anatomy (‘Medical Image Hardcopy Device’). Software for converting medical images into STL files falls under FDA regulation, but 3D printers do not. However, if printed anatomy f…
The additive manufacturing revolution and the corresponding legal landscape (Esmond and Phero, 2015)	Virtual and Physical Prototyping	2015	general 3D-printing, including medical 3DP and bioprinting	USA, EU, Australia, China, Japan, Taiwan, Singapore	IPR	Examines various protections possible for 3DP products under different jurisdictions
						Consumers, printer manufacturers, software developers, and material suppliers could all potentially be defendants in IP infringement lawsuits involving 3DP products. Copyright can protect software or design files. Companies must acquire strong protections for their products and then proactively look for infringements online. ‘Digital copyright safe harbor’ practice protects service providers, suc…
						Trademarks should be added to products where possible since they stop naive copying without editing the file and provide cheap protection. The USA operates a ‘first inventor to file’ patent scheme, whereas the EU and many Asian countries operate ‘absolute novelty’ schemes, meaning that products with prior disclosure (e.g., at a trade show) may not be eligible for patenting there. Trade secrets ar…
Clinical 3D printing: A protected health information (PHI) and compliance perspective (Feldman et al., 2018)	International Journal of Medical Informatics	2018	models	USA	DPP	Discusses data protection aspects of 3DP models
						3DP planning models should be considered part of the health record and be subject to similar rules. The Health Insurance Portability and Accountability Act currently does not specifically address 3D representations of medical data. However, many mechanisms designed in the paper and film chart era will work well with 3DP. Patient-specific models, though they exist physically, need to be managed li…
Towards Individualized Tracheobronchial Stents: Technical, Practical and Legal Considerations (Freitag et al., 2017)	Respiration	2017	implants (airway stents)	EU, (USA)	PMA	Presents justification and a process for producing individualized airway stents, either directly printed or molded from silicone into printed forms. Deals with regulatory aspects of these products as well.
						Hospital processes are currently largely incompatible with ISO standards or good manufacturing practices. While these standards are necessary for general protection, they should not be made to stand in the way of lifesaving treatments. In the EU, the differences in requirements for regular CE-marked devices and custom devices are not great. Several regulatory hurdles exist for innovation, for exa…
Developing an In-house Interdisciplinary Three-Dimensional Service: Challenges, Benefits, and Innovative Health Care Solutions (Hatamleh et al., 2018)	Journal of Craniofacial Surgery	2018	any	UK, EU, (USA)	PMA	A primer on issues needed to take into consideration when creating an in-hospital 3DP service. Provides some historical perspective on medical 3DP regulation.
						An in-hospital 3DP service helps resolve several data-protection issues. In a 3DP toolchain, free software may be acceptable, but ideally software should be FDA-approved. A 3D model based on CT data is considered a medical device in the EU but not in the USA. Under the new EU MDR, devices manufactured and used within health institutions are not considered as having been put into service and healt…
Clinical and maker perspectives on the design of assistive technology with rapid prototyping technologies (Hofmann et al., 2016)	ASSETS 2016 - Proceedings of the 18th International ACM SIGACCESS Conference on Computers and Accessibility	2016	external aids (limb prosthetics)	USA	PMA	A report on a conference between clinicians and 'makers' engaged in limb prosthetics
						Wearable prosthetics are typically FDA class I (lowest risk) devices. The FDA enables individual prosthetists to produce devices without much interference, whereas component manufacturers are subject to more regulation. ‘Makers’ are totally sidestepping FDA regulations by classifying their devices as ‘toys’. A large gap exists between the clinical prosthetics community and the maker community and…
A clarion call for understanding regulatory processes for additive manufacturing in the health sector (Horst et al., 2019)	Expert Review of Medical Devices	2019	any, bioprinting	Australia, USA, EU	PMA	A general high-level look at medical 3DP regulation (including bioprinting) under several jurisdictions, including attempts at harmonizing medical device regulations.
						Combination products are problematic to classify, but 3DP devices without biologics (or pharmacology) currently fit well under medical device regulation and do not need major regulatory reform. The biggest issue concerns the extent of custom device exemptions. In Australia, the USA and the EU, custom devices bypass much regulation but the definition varies between jurisdictions. Custom device exe…
A 3D bioprinting exemplar of the consequences of the regulatory requirements on customized processes (Hourd et al., 2015)	Regenerative Medicine	2015	implants, Bioprinting (nasal implant)	USA, EU	PMA	A hypothetical but well-informed case example of an industrial manufacturer producing a combination therapy product at their own facility, excluding fast-track approval programs (USA) or named patient and hospital exemptions (EU). Mostly bioprinting but contains important data on medical 3DP as well
						Combination therapies are hard to classify, the primary Mode of Action (i.e., drug, device or biologic) of the product must be determined. In the USA combination therapies constitute their own regulatory category, but in the EU they are usually classified as advanced therapy medical products (ATMP) and need clearance under device and drug pathways separately. The EU regulations for ATMPs are more…
Regulatory Science, and How Device Regulation Will Shape Our Future (Ibrahim et al., 2020)	Pediatric Cardiology	2020	models, implants	USA	PMA	Presents FDA programs supporting pediatric cardiovascular device development, including 3DP and computational modeling and simulation, and some under which low-volume specialized devices may be used.
						Many medical devices used for children have not been designed or approved for a pediatric population but are adult devices used off-label. The FDA's Early Feasibility Study program / Investigational Device Exemption facilitates limited (e.g., 15 patients) clinical studies with devices still in early development or that have already been approved but with a different indication, if data cannot be …
3D bio-printing for medical and enhancement purposes: Legal and ethical aspects : In-depth analysis (Kritikos, 2018) (White paper)	White paper by the European Parliament	2018	bioprinting, any	EU	IPR,DPP, PMA, PML	A high-level introduction to various open legal issues in medical 3DP. Includes sections on all relevant areas in regard to EU jurisdiction, as well as issues caused by medical 3DP / bioprinting outside of healthcare (i.e., by hobbyists or for body modification or doping purposes), as well as security (cybersecurity as well as possible weaponized bioprinting) and ethical aspects.
						3D printers are regulated under the EU Machinery Directive 2006/42 but not as medical devices themselves. Software cannot be classified as a medical device if it does not have a specific intended medical purpose and is not placed on the market. Raw materials are also classified based on intended purpose – if the intended purpose is manufacture of medical devices, then the material itself may also…
						Regarding IPR, in the EU biomaterials may be patentable even if they do not differ from natural versions, but human embryonic stem cell-based products are explicitly patentable only if used for therapeutic purposes
						Regarding DPP, processing patient data for 3DP purposes is justified under the GDPR, even without patient consent, as long as 3DP is required for diagnosis, treatment, health insurance or legal insurance purposes. Other processing will require consent. The hospital will generally qualify as the data controller responsible for meeting most GDPR requirements. The patient is entitled to certain info…
						Regarding PML, The Product Liability Directive requires enforcement of strict liability on producers but applies only to products which have been industrially produced, reinforcing the importance of distinguishing custom vs patient-matched devices. However, the liability requirement of the Medical Device Regulation (Article 10 (16)) makes no exemptions for manufacturers of custom-made devices. Ev…
						In general, civil liability is a matter which is not harmonized within the EU and is covered by national legislation. A specific liability regime for 3DP could be conceived, as the decentralized character of 3DP and the number of stakeholders involved in the process often make it difficult for the victim to identify the person responsible.
Leveraging 3D Printing Capacity in Times of Crisis: Recommendations for COVID-19 Distributed Manufacturing for Medical Equipment Rapid Response (Manero et al., 2020)	International Journal of Environmental Research and Public Health	2020	external aids (PPE, swabs), spare parts of medical equipment	USA (EU)	PMA, PML	A look at the 3DP response to the COVID epidemic, including legal challenges
						During the COVID-19 epidemic, the FDA issued Emergency Use Authorization for in-vitro diagnostic devices and personal protective equipment, without which the change of manufacturing technology would have required a time-consuming review. Face shields and other personal protective equipment (PPE) were produced by consortiums of industry, often led by 3D printer manufacturers, giving a clear respon…
Development of 18 Quality Control Gates for Additive Manufacturing of Error Free Patient-Specific Implants (Martinez-Marquez et al., 2019)	Materials	2019	implants, tools, (models)	EU, USA	PMA	Studying three companies producing 3DP patient-matched implants and various guidance documents, e.g., by the FDA, a set of 18 quality-control gates for such implants is presented.
						The most common quality management system is ISO9001, but companies in the medical field require more specialized standards, such as ISO13485, and ISO10993 to ensure biocompatibility. These standards and regulations are designed for mass production of standard implants with a low variability of product characteristics. As a result, the recommended quality control methods for medical devices rely …
Application of quality by design for 3D printed bone prostheses and scaffolds (Martinez-Marquez et al., 2018)	PLoS One	2018	implants	all	PMA	A Quality by Design-based system for bone implants as an alternative to current regulatory approaches, which includes simulation for validation.
						Typical standardization methods from traditional manufacturing are not suitable for 3DP technology or patient-matched products. Early-stage design can influence between 70% and 85% of total product cost.
Regulatory Considerations in the Design and Manufacturing of Implantable 3D-Printed Medical Devices (Morrison et al., 2015)	Clinical and Translational Science	2015	implants	USA	PMA	FDA regulatory requirements presented, and illustrated by the real-life example of a bioresorbable tracheobronchial splint, manufactured by 3DP, that received FDA approval through the Humanitarian Use Device program
						Class III medical devices are usually approved through the Premarket Approval pathway, which first requires getting an Investigational Device Exemption (IDE) to be allowed to run a clinical trial to gather evidence. The Humanitarian Use pathway is an alternative that can be used when devices are intended for patients with rare life-threatening conditions. This Humanitarian Device Exemption (HDE) …
Discussion paper on proposed new regulatory changes on 3D technology: a surgical perspective (Mukherjee et al., 2019)	ANZ Journal of Surgery	2019	any, bioprinting	Australia	PMA	An overview of proposed changes to Australian medical device legislation on 3DP and patient-specific products, and how these would impact surgeons
						Medical devices in Australia follow similar classification as in the EU and the USA. Currently, custom devices are exempt from most regulatory requirements, but their usage has become quite widespread. The new suggestions include separately defining custom-made and patient-specific devices. More oversight is also proposed for custom-made devices. Medical models would be explicitly defined as Clas…
						In contrast to EU or US regulations, if each step of a medical model's production chain is achieved using accredited software and hardware, then the practitioner or hospital need not fulfill the requirements of a manufacturer as long as usage is in-house. Once legislation is finalized, use of non-approved software to generate digital or printed models for use in surgical planning will become ille…
						Especially in bioprinting, it seems that at least some high-risk class device production will in the future happen in hospitals. Smaller hospitals will initially have issues being able to equitably use 3DP technology with the need for certification etc.
Use of fused deposit modeling for additive manufacturing in hospital facilities: European certification directives (Otero et al., 2017)	Journal of Cranio-Maxillofacial Surgery	2017	models, tools, implants	EU	PMA	A synopsis of the new EU medical device regulations from the perspective of a clinician with an FDM 3D-printer
						A product which is not in contact with a patient is not a medical device. The new EU medical directive (2017) allows in-hospital FDM printing of custom devices, and even intraoperative use so long as material is ISO10993 certified for such use
Implementation of a digital chain for the design and manufacture of implant-based surgical guides in a hospital setting (Pajot et al., 2019)	Journal of Stomatology, Oral and Maxillofacial Surgery	2019	tools	EU	PMA	Describes how a hospital was able to produce dental implant surgical guides compliant with recently published EU guidance, using the hospital internal use exemption
						One person is designated as a responsible contact. The surgical guide is considered a Class IIa Custom Device. The hospital needs to declare itself to the national health safety authority as a manufacturer of medical devices. The digital workflow put in place, compliant with the new regulation's requirements, is presented. The data-sharing method used was a shared drive open to everyone in the de…
Regulating 3D-printed medical products (Ricles et al., 2018)	Science Translational Medicine	2018	tools, implants, bioprinting	USA	PMA	FDA employees present the US regulatory situation regarding 3DP medical devices and biologics. Pharmacoprinting is not covered and nor are Class I devices or medical models.
						To date only pre-market notification / 501(k) and new drug applications have been used for 3DP products. Pre-market approval is needed for Class III or 501(k) which are not ‘substantially equivalent’ to an existing device. Many of the 501(k)-cleared 3DP devices were patient-matched. The FDA does not clear materials for general medical use but always for a certain application.
Development and manufacturing of a custom made implant regarding the new European Medical Device Regulation (Schonhoff et al., 2019)	Current Directions in Biomedical Engineering	2019	implants	EU	PMA	Describes creation of a custom acetabular implant (an illustrative, not real, example) under the new EU MDR
						Some devices previously classified as IIb are now classified as III and therefore must comply with more stringent requirements. Additionally, Class III products require the scrutiny procedure where an expert group has to approve the device and communicate their decision to the relevant authorities. The new EUDAMED database and the UDI code for devices are introduced; the code has to be visible fo…
Compilation of International Standards and Regulatory Guidance Documents for Evaluation of Biomaterials, Medical Devices, and 3-D Printed and Regenerative Medicine Products (Schuh and Funk, 2019)	Toxicologic Pathology	2019	any	All	PMA	Describes various international standards pertaining to medical device manufacture. Contains a table of the equivalent classifications for medical devices under different jurisdictions.
						The USA imposes no obligation for existing biomaterials or devices to meet new standards, whereas in the EU compliance may be required to keep the CE mark. ASTM standards (USA) often predate and are referenced by ISO standards. ASTM is currently working on tissue-engineered product standards. Many differences exist between EU, US and other jurisdictions in the way new medical devices are reviewed…
Manufacturing Better Outcomes in Cardiovascular Intervention: 3D Printing in Clinical Practice Today (Shin and Truong, 2018)	Current Treatment Options in Cardiovascular Medicine	2018	models	USA	PMA	Describes various uses of 3DP in cardiovascular interventions (surgical and catheter-based), including corresponding regulatory hurdles.
						The recent development of 3DP in cardiovascular medicine has been driven by rapid progress in cardiovascular imaging techniques. Acceptable deviations from true anatomy in medical models vary between 0.5 and 2 mm, depending on the intended use, relevant anatomy, and imaging modality. Medical models are viewed as FDA class I devices, while modeling software is a class II device. As of writing, it …
Expanded Patient Access to Investigational New Devices: Review of Emergency and Nonemergency Expanded Use, Custom, and 3D-Printed Devices (Van Norman, 2018)	JACC: Basic to Translational Science	2018	models, tools, implants	USA	PMA	Describes how an investigational device (not yet approved) can be used in the treatment of patients, how approved devices may be modified, and how personalized 3DP devices will be regulated
						Class III medical devices typically take 3-7 years for approval and require a clinical trial. This means that their approval usually starts by filing an Investigational Device Exemption (IDE). A device with IDE may be accessed (Expanded Access or EA) through a Compassionate Use Request (CUR), a Custom Device Exemption (CDE) or a Humanitarian Device Exemption (HDE). Currently, 98-99% of EA applica…
Patient-specific devices and population-level evidence: evaluating therapeutic interventions with inherent variation (Walker, 2018)	Medicine Health Care and Philosophy	2018	implants	All	PMA	Describes how patient-specific implants may be studied (for regulatory purposes) through Randomized Controlled Trials (RCT), even though inherent variation exists between products.
Navigating the Informed Consent Process When Using Innovative Surgery (Wehrmann et al., 2020)	Otolaryngology Head Neck Surg	2020	implants	USA (All)	PMA	Discusses the ethics of using experimental therapies, exemplified by a 3DP bioabsorbable tracheal stent (through the FDA Expanded Access pathway).
						Using experimental therapies inherently possess both the nature of medical care and the nature of medical research, with their underlying regulations, both of which must be considered.
Challenges in the design and regulatory approval of 3D-printed surgical implants: a two-case series (Willemsen et al., 2019)	Lancet Digital Health	2019	implants, tools	EU	PMA	Describes experience gained in treating two semi-urgent (procedure necessary within a number of months to prevent paraplegia) patients using custom spinal instrumentation. The devices were printed by an external provider but designed by the hospital in collaboration with a university department with ISO certification for medical device manufacture. The implants were considered custom devices.
						The process of ensuring compliance with the EU Medical Device Regulation for a custom device was extensive but straightforward. When the primary concern is the health of the patient, the surgeon can take responsibility for design decisions that might deviate from typical performance and safety regulations. Ethics board review is not required for application of new techniques and devices when pati…
						In one of the two cases presented, the design software used was open-source, i.e., not certified. Acquiring ISO 13485 certification is advantageous in making use of 3DP more commonplace. The coordinator of device development should preferably be either a physician who has received extensive training in design engineering, or a biomedical engineer who is trained to understand anatomy and surgical …
3D printing in the research and development of medical devices (Zhou and Bhaduri, 2018) (Book chapter)	Biomaterials in Translational Medicine	2018	models, implants, tools, bioprinting	USA	PMA	An overview of various 3DP technologies according to ISO/ASTM standards and an overview of FDA 2017 draft guidance
						Most FDA-cleared 3DP products to date have been planning models, surgical guides, and custom devices. The majority were cleared through the 501(k) pathway. Patient-matched surgical guides and implants have also been cleared. In 2018, Materialise became the first company to receive FDA clearance for its planning software, which is classified as a Class II medical device. Most 3DP resins used for g…
3D printing in hospitals: what regulations in France? (Montmartin et al., 2015) (in French)	Revue de Stomatologie, de Chirurgie Maxillo-faciale et de Chirurgie Orale	2015	any	France	PMA	Considers the relevant laws in France in relation to medical 3DP including standards, conformity, CE marking, and reimbursement
						Under the MDD, prototypes, models, or demonstrators that will not enter into patient contact are not medical devices and can be produced and used without special regulations. Anatomic models, even if used for planning treatment or pre-bending osteosynthesis plates would not be regulated medical devices. Casts and splints are Class I models for which manufacturers can self-certify the CE mark. Ost…
Regulatory Concerns about Medical Device Manufacturing Using 3D Printing: Current State of the Issue (Karyakin et al., 2018) (in Russian)	Travmatologiya I Ortopediya Rossii	2018	any	Russia	PMA, (IPR)	A brief overview of current medical device regulations pertaining to 3DP in Russia, and touches on IP rights. Short comparisons to US and EU regulations.
						Currently no 3DP-specific medical device regulation exists in Russia, and patient-specific devices do not need registration as a medical device. Raw materials have to be approved. Protection of CAD models is unclear.
Articles published after September 2020 (non-systematic)
3D Printing, Intellectual Property Rights and Medical Emergencies: In Search of New Flexibilities (Ballardini et al., 2022)	IIC - International Review of Intellectual Property and Competition Law	2022	any	All	IPR	Presents IPR aspects of the 3DP response to the COVID-19 pandemic, potential mechanisms for emergency access to IP and their feasibility in future crises.
						The 3DP response to the COVID-19 pandemic has operated on unstable legal basis, several IPR holders who would have been able to challenge manufacturers have simply chosen not to do so. This is not something that should be counted upon in future crises. Several mechanisms that have been proposed for emergency access to IP during crises are probably not realistic given the need for urgency and assi…
